# Supplementary material for: Dataset on factors associated with social cohesion of urban life in Jakarta
Source: Data Brief. 2023 Jun 22;49:109339. doi: 10.1016/j.dib.2023.109339 (PMC10439295; doi:10.1016/j.dib.2023.109339)
Supplement: Supplementary file 1 [file mmc1.xlsx]

## Sheet: Form Kuesioner Survei KSD 29
# Element	Mandatory	Type	Logic	Instruction	Kuesioner
	V	HEADING			DEMOGRAPHIC INFORMATION
1.2	V	Radio Button			Gender: Male Female
1.3	V	Text Input		Choose one answer	Age 18-19 20-24 25-29 30-34 35-39 40-44 45-49 50-54 55-59 60-64 65+
1.4	V	Radio Button		Choose one answer	Education Not finished any school Not finished elementary school Elementary School Junior High School Senior High School Diploma I/II Associate Degree/Diploma III Diploma IV/Undergraduate Master/Postgraduate
1.6	V	Radio Button		Choose one answer	Month Income < IDR 1.500.000 IDR 1.500.001 - 4.000.000 IDR 4.000.001 - 6.500.000 IDR 6.500.001 - 9.000.000 IDR 9.000.001 - 14.000.000 IDR 14.000.001 - 20.000.000 IDR 20.000.001 - 25.000.000 > IDR 25.000.001
1.7	V	Radio Button		Choose one answer	Municipality Jakarta Barat Jakarta Pusat Jakarta Selatan Jakarta Timur Jakarta Utara
1.8	V	Radio Button		Choose one answer	Kecamatan Cakung Cengkareng Kali Deres Duren Sawit Jagakarsa Kebon Jeruk Cilincing Pasar Minggu Tanjung Priok Kebayoran Lama Kembangan Kemayoran Koja Jatinegara Penjaringan Grogol Petamburan Tambora Pesanggrahan Ciracas Pal Merah Kramatjati Tebet Pulo Gadung Taman Sari Cipayung Cilandak Tanah Abang Pasar Rebo Johar Baru Makasar Sawah Besar Pancoran S E N E N Kebayoran Baru Mampang Prapatan Matram…
1.8	V	Radio Button		Choose one answer	Kelurahan Cengkareng Barat Cengkareng Timur Duri Kosambi Kapuk Kedaung Kali Angke Rawa Buaya Grogol Jelambar Jelambar Baru Tanjung Duren Selatan Tanjung Duren Utara Tomang Wijaya Kusuma Kalideres Kamal Pegadungan Semanan Tegal Alur Duri Kepa Kebon Jeruk Kedoya Selatan Kedoya Utara Kelapa Dua Sukabumi Selatan Sukabumi Utara Joglo Kembangan Selatan Kembangan Utara Meruya Selatan Meruya Utara Srengs…
1.11	V	Radio Button			Were you born in Jakarta? Yes No
1.12	V	Radio Button			Did you grow up in Jakarta? Yes No
1.14	V	Radio Button		Choose one answer	Your religion: Islam Christian Protestant Chatolicism Hindu Budha Confusionism Traditional Religion No religion Refuse to answer
3.4	V	Radio Button		Choose one answer	Residence Location Main road Roadway (can be passed by two-way cars) Small road (only one way for car) Alley (only one way for bikes) Alleyway (just for walking)
	V	HEADING			Social Cohesion
					TRUST
7.1	V	Radio Button		choose one answer	How much do you trust your neighboor to keep yur house? Strongly distrust Distrust Sometimes trust, sometimes not Trust Strongly trust
7.9	V	Radio Button		choose one answer	How many families do you know very well around your residence? None 1-3 families 4-6 families 7-10 families More than 10 families
					RECOGNITION
7.3	V	Scale rating		choose one answer	How often do you engage with your neighbors?
7.4	V	Scale rating		choose one answer	How often do you get involved in community activities of your neighborhood?
					PARTICIPATION
7.5	V	Scale rating		choose one answer	How often do you make financial/material contributions to your community?
7.6	V	Radio Button		choose one answer	How strong do you feel responsible with your community? Do not care at all Rarely care Once awhile Strong Very strong
					RECIPROCITY
7.7	V	Scale rating		choose one answer	How often do you give help to the persons in your neighborhood?
7.8	V	Scale rating		choose one answer	How often do you receive help from the persons in your neighborhood?
					INSERTION
7.10	V	Scale rating		choose one answer	How comfortable do you feel of living with your current community?
7.11	V	Scale rating		choose one answer	How strong do you feel belonging with your community?
						Trust
						Recognition
						Recognition
						Participation
						Participation
						Reciprocity
						Reciprocity
						Trust
						Insertion
						Insertion
